# Supplementary material for: Two new species of Amanitasect.Phalloideae from Africa, one of which is devoid of amatoxins and phallotoxins
Source: MycoKeys. 2019 Jun 6;53:93–125. doi: 10.3897/mycokeys.53.34560 (PMC6565643; doi:10.3897/mycokeys.53.34560)
Supplement: XML Treatment for Amanita bweyeyensis [file mycokeys.53.34560-treatment1.xml]

<!DOCTYPE tp:taxon-treatment
  PUBLIC "-//TaxonX//DTD Taxonomic Treatment Publishing DTD v0 20100105//EN" "tax-treatment-NSO.dtd">
<tp:taxon-treatment xmlns:tp="http://www.plazi.org/taxpub"><tp:treatment-meta><kwd-group><label>Taxon classification</label><kwd><named-content xmlns:xlink="http://www.w3.org/1999/xlink" content-type="kingdom">Fungi</named-content></kwd><kwd><named-content xmlns:xlink="http://www.w3.org/1999/xlink" content-type="order">Agaricales</named-content></kwd><kwd><named-content xmlns:xlink="http://www.w3.org/1999/xlink" content-type="family">Amanitaceae</named-content></kwd></kwd-group><mixed-citation publication-type="journal"><person-group><name><surname>Fraiture</surname><given-names>André</given-names></name><name><surname>Amalfi</surname><given-names>Mario</given-names></name><name><surname>Raspé</surname><given-names>Olivier</given-names></name><name><surname>Kaya</surname><given-names>Ertugrul</given-names></name><name><surname>Akata</surname><given-names>Ilgaz</given-names></name><name><surname>Degreef</surname><given-names>Jérôme</given-names></name></person-group><article-title>Two new species of <tp:taxon-name><tp:taxon-name-part taxon-name-part-type="genus" reg="Amanita">Amanita</tp:taxon-name-part><tp:taxon-name-part taxon-name-part-type="infraspecific-rank">sect.</tp:taxon-name-part><tp:taxon-name-part taxon-name-part-type="section" reg="Phalloideae">Phalloideae</tp:taxon-name-part></tp:taxon-name> from Africa, one of which is devoid of amatoxins and phallotoxins</article-title><source>MycoKeys</source><day>06</day><month>6</month><year>2019</year><volume>53</volume><fpage>93</fpage><lpage>125</lpage><pub-id pub-id-type="doi">10.3897/mycokeys.53.34560</pub-id></mixed-citation></tp:treatment-meta><tp:nomenclature><tp:taxon-name>
              <tp:taxon-name-part taxon-name-part-type="genus" reg="Amanita">Amanita</tp:taxon-name-part>
              <tp:taxon-name-part taxon-name-part-type="species" reg="bweyeyensis">bweyeyensis</tp:taxon-name-part>
              <object-id xmlns:xlink="http://www.w3.org/1999/xlink" content-type="mycobank" xlink:type="simple">MB830175</object-id>
            </tp:taxon-name><tp:taxon-authority>Fraiture, Raspé &amp; Degreef</tp:taxon-authority><tp:taxon-status xmlns:xlink="http://www.w3.org/1999/xlink" xlink:type="simple">sp. nov.</tp:taxon-status><xref ref-type="fig" rid="F3">Figs 3</xref><xref ref-type="fig" rid="F4">, 4</xref></tp:nomenclature><tp:treatment-sec sec-type="diagnosis" id="SECID0EQUEK"><title>Diagnosis.</title><p><italic><tp:taxon-name><tp:taxon-name-part taxon-name-part-type="genus" reg="Amanita">Amanita</tp:taxon-name-part><tp:taxon-name-part taxon-name-part-type="species" reg="bweyeyensis">bweyeyensis</tp:taxon-name-part></tp:taxon-name></italic> differs from the closest <italic><tp:taxon-name><tp:taxon-name-part taxon-name-part-type="genus" reg="Amanita">Amanita</tp:taxon-name-part></tp:taxon-name></italic> species by: pileus first pale brownish-grey then entirely whitish or with a faintly yellowish or pale beige shade, basal bulb of the stipe globose, neither pointed nor rooting, basidiospores subglobose to widely ellipsoid (Q = 1.10–1.17–1.28), absence of α- and β-amanitin, phalloidin and phallacidin in its basidiomata, connection with the genus <italic><tp:taxon-name><tp:taxon-name-part taxon-name-part-type="genus" reg="Eucalyptus">Eucalyptus</tp:taxon-name-part></tp:taxon-name></italic> and distribution in Burundi, Rwanda and Tanzania.</p></tp:treatment-sec><tp:treatment-sec sec-type="Holotypus" id="SECID0EPVEK"><title>Holotypus.</title><p>RWANDA. Western Prov.: buffer zone Nyungwe forest, Bweyeye (<named-content xmlns:xlink="http://www.w3.org/1999/xlink" content-type="dwc:verbatimCoordinates" xlink:type="simple"><named-content content-type="geo-json" specific-use="{&#34;type&#34;:&#34;Point&#34;,&#34;coordinates&#34;:[29.234000,-2.610333]}" id="NCID0EYVEK" xlink:type="simple">02°36.62'S; 29°14.04'E</named-content></named-content>), ca. 2050 m alt., 16 Apr. 2015, J.Degreef 1304 (BR!).</p></tp:treatment-sec><tp:treatment-sec sec-type="description" id="SECID0E4VEK"><title>Description.</title><p><bold>Primordium</bold> subglobose, smooth, whitish or with a weak olive tint. <bold>Pileus</bold> 40–73–120 mm diam., first hemispherical then expanding to regularly convex or applanate, without umbo; margin even, not striate nor appendiculate, in some mature specimens the pileipellis does not reach the edge of the pileus, leaving free the extreme tip of the lamellae; first pale brownish-grey (close to 6B2 or 6C2–3), then often entirely whitish or with a faintly yellowish or pale beige shade (between 4A2 and 5B2); somewhat viscid, smooth, devoid of veil remnants. <bold>Lamellae</bold> free, white, becoming slightly yellowish when old and ochraceous, pinkish-beige to pale pinkish-brown on the exsiccates with a narrow white and fluffy edge; mixed with an equal number of lamellulae which are very variable in length and are usually truncated; sub-distant, 8–9 lamellae and lamellulae per cm at 1 cm from the edge of the pileus, about 120–160 lamellae and lamellulae in total (counts on 5 basidiomata), 3–14 mm broad, serrate when seen with a magnifying glass. <bold>Stipe</bold> 65–95–152 × 7–25 mm, ratio length of the stipe/diam. of pileus = 1.04–1.25–1.38; sub-cylindrical, slightly wider just under lamellae, gradually and slightly widened from top to bottom, white, with finely fibrillose surface, hollow (at least on exsiccates). Ring white, hanging, membranous but thin and fragile, finely fibrillose, smooth to somewhat plicate longitudinally, upper part adhering to the stipe and often more or less striate. Basal bulb of the stipe globose, sometimes a bit elongated but neither pointed nor rooting, up to 45 mm wide, surrounded by a white volva (also white inside), membranous, up to 30–35 mm high. <bold>Context</bold> white, soft; smell sweetish, conspicuous; taste not recorded.</p><p><bold>Basidiospores</bold> hyaline, with thin, amyloid wall, (globose-) subglobose to widely ellipsoid (-ellipsoid), rather often with a mangiform or amygdaliform profile, (7.5-) 8.0–8.81–9.5 (-11.0) × (6.0-) 7.0–7.54–8.5 (-9.0) µm, Q = (1.00-) 1.10–1.17–1.28 <!--PageBreak -->(-1.58) [112/4/2]. <bold>Basidia</bold> 4-spored, without clamp, thin-walled, clavate, often rather abruptly swollen, 36–42.3–50 × (8.0-) 10.5–12.0–14 (-15) µm, l/w = 2.6–3.59–4.2 (-5.5) [66/4/2]. <bold>Lamellar edge</bold> sterile, composed of sphaeropedunculate marginal cells which are widely clavate to pyriform, hyaline, thin-walled, smooth, without clamp, 18–26.3–32 (-37) × 12–17.0–20 (-33) µm, l/w = (1.00-) 1.33–1.57–1.83 (-2.33) [40/4/2]. <bold>General veil</bold> (volva) mostly composed of cylindrical hyphae, with very different diameters, (15-) 35–80 (-110) × 2–8.5–15 (-26) µm, hyaline, with smooth and thin wall, septate, with rather frequent anastomoses between parallel hyphae, without clamps, branched, mixed with very few sphaerocysts, thin-walled, smooth, globose to ovoid, 33–76–125 × (25-) 32–56–95 µm, l/w = 1.00–1.52–2.25 [20/2/2].</p><fig id="F3" position="float" orientation="portrait"><label>Figure 3.</label><caption><p>Basidiomata of <italic><tp:taxon-name><tp:taxon-name-part taxon-name-part-type="genus" reg="Amanita">Amanita</tp:taxon-name-part><tp:taxon-name-part taxon-name-part-type="species" reg="bweyeyensis">bweyeyensis</tp:taxon-name-part></tp:taxon-name></italic>. <bold>a</bold> Degreef 653 <bold>b</bold> Degreef 1257.</p></caption><graphic xmlns:xlink="http://www.w3.org/1999/xlink" xlink:href="mycokeys-53-093-g003.jpg" position="float" orientation="portrait" xlink:type="simple" id="oo_307388.jpg"/></fig><fig id="F4" position="float" orientation="portrait"><label>Figure 4.</label><caption><p><italic><tp:taxon-name><tp:taxon-name-part taxon-name-part-type="genus" reg="Amanita">Amanita</tp:taxon-name-part><tp:taxon-name-part taxon-name-part-type="species" reg="bweyeyensis">bweyeyensis</tp:taxon-name-part></tp:taxon-name></italic><bold>a</bold> Basidia (from Degreef 1257, scale bar: 10 µm) <bold>b</bold> Spores (from Saarimäki et al. 591, scale bar: 10 µm) <bold>c</bold> Filamentous hyphae from the volva (from Degreef 1304, holotypus, scale bar: 20 µm) <bold>d</bold> Sphaerocysts from the volva (from Degreef 1304, holotypus, scale bar: 50 µm).</p></caption><graphic xmlns:xlink="http://www.w3.org/1999/xlink" xlink:href="mycokeys-53-093-g004.jpg" position="float" orientation="portrait" xlink:type="simple" id="oo_307389.jpg"/></fig></tp:treatment-sec><tp:treatment-sec sec-type="distribution" id="SECID0EVYEK"><title>Distribution.</title><p>At present, the species is only known from Burundi, Rwanda and Tanzania but, according to its ecology, it could probably be observed in all <italic><tp:taxon-name><tp:taxon-name-part taxon-name-part-type="genus" reg="Eucalyptus">Eucalyptus</tp:taxon-name-part></tp:taxon-name></italic> plantations in tropical Africa and possibly in South Africa as well. Consequently, if the species is collected for consumption, care should be taken to avoid confusion with <italic><tp:taxon-name><tp:taxon-name-part taxon-name-part-type="genus" reg="Amanita">A.</tp:taxon-name-part><tp:taxon-name-part taxon-name-part-type="species" reg="marmorata">marmorata</tp:taxon-name-part></tp:taxon-name></italic>, a species growing in the same biotopes and suspected to be highly toxic.</p></tp:treatment-sec><tp:treatment-sec sec-type="ecology" id="SECID0ENZEK"><title>Ecology.</title><p>On the ground, under <italic><tp:taxon-name><tp:taxon-name-part taxon-name-part-type="genus" reg="Eucalyptus">Eucalyptus</tp:taxon-name-part></tp:taxon-name></italic>. The label of <italic>Saarimäki</italic> 591 indicates “in <italic><tp:taxon-name><tp:taxon-name-part taxon-name-part-type="genus" reg="Acacia">Acacia</tp:taxon-name-part></tp:taxon-name></italic> and <italic><tp:taxon-name><tp:taxon-name-part taxon-name-part-type="genus" reg="Eucalyptus">Eucalyptus</tp:taxon-name-part></tp:taxon-name></italic> forest” whereas the legend of the associated picture (<xref ref-type="bibr" rid="B18">Härkönen et al. 2003</xref>: 62) indicates “growing in an <italic><tp:taxon-name><tp:taxon-name-part taxon-name-part-type="genus" reg="Acacia">Acacia</tp:taxon-name-part><tp:taxon-name-part taxon-name-part-type="species" reg="mearnsii">mearnsii</tp:taxon-name-part></tp:taxon-name></italic> plantation”. However, the litter visible on that picture does not correspond to the latter species but looks like <italic><tp:taxon-name><tp:taxon-name-part taxon-name-part-type="genus" reg="Eucalyptus">Eucalyptus</tp:taxon-name-part></tp:taxon-name></italic> leaves.</p></tp:treatment-sec><tp:treatment-sec sec-type="etymology" id="SECID0EA2EK"><title>Etymology.</title><p>This species is named after the collection locality of the type specimen in Rwanda.</p></tp:treatment-sec><tp:treatment-sec sec-type="material" id="SECID0EF2EK"><title>Specimens examined.</title><p>BURUNDI. Muravya Prov.: Bugarama, 9 Jan. 2011, J.Degreef 653 (BR). – RWANDA. Western Prov.: buffer zone Nyungwe forest, Bweyeye (<named-content xmlns:xlink="http://www.w3.org/1999/xlink" content-type="dwc:verbatimCoordinates" xlink:type="simple"><named-content content-type="geo-json" specific-use="{&#34;type&#34;:&#34;Point&#34;,&#34;coordinates&#34;:[29.233500,-2.613167]}" id="NCID0EO2EK" xlink:type="simple">02°36.79'S; 29°14.01'E</named-content></named-content>), ca. 2040 m alt., 20 Oct. 2014, J.Degreef 1257 (BR); Ibidem (<named-content xmlns:xlink="http://www.w3.org/1999/xlink" content-type="dwc:verbatimCoordinates" xlink:type="simple"><named-content content-type="geo-json" specific-use="{&#34;type&#34;:&#34;Point&#34;,&#34;coordinates&#34;:[29.234000,-2.610333]}" id="NCID0EW2EK" xlink:type="simple">02°36.62'S; 29°14.04'E</named-content></named-content>), ca. 2050 m alt., 16 Apr. 2015, J.Degreef 1304 (holotype: BR!). – TANZANIA. Pare District: South Pare Mts., Mpepera, ca. 1600 m alt., 5 Dec. 1990, T.Saarimäki et al. 591 (H).</p></tp:treatment-sec><tp:treatment-sec sec-type="notes" id="SECID0E22EK"><title>Notes.</title><p>During collecting field trips in Rwanda, one of us (JD) was confused by observing local people (Abasangwabutaka) picking huge quantities of this mushroom in old <italic><tp:taxon-name><tp:taxon-name-part taxon-name-part-type="genus" reg="Eucalyptus">Eucalyptus</tp:taxon-name-part></tp:taxon-name></italic> plantations and eating them (after removal of the cuticle) without experiencing any trouble. The species was not observed to be eaten in Burundi and is probably not used in Tanzania either.</p><p>It is quite likely that the specimen shown in a picture by <xref ref-type="bibr" rid="B56">van der Westhuizen and Eicker (1994</xref>: 38) under <tp:taxon-name><tp:taxon-name-part taxon-name-part-type="genus" reg="Amanita">Amanita</tp:taxon-name-part><tp:taxon-name-part taxon-name-part-type="species" reg="phalloides">phalloides</tp:taxon-name-part><tp:taxon-name-part taxon-name-part-type="infraspecific-rank">var.</tp:taxon-name-part><tp:taxon-name-part taxon-name-part-type="variety" reg="alba">alba</tp:taxon-name-part></tp:taxon-name> is <italic><tp:taxon-name><tp:taxon-name-part taxon-name-part-type="genus" reg="Amanita">Amanita</tp:taxon-name-part><tp:taxon-name-part taxon-name-part-type="species" reg="bweyeyensis">bweyeyensis</tp:taxon-name-part></tp:taxon-name></italic>. This specimen was observed at Sabie (South Africa), growing in the leaf-litter under <italic><tp:taxon-name><tp:taxon-name-part taxon-name-part-type="genus" reg="Eucalyptus">Eucalyptus</tp:taxon-name-part><tp:taxon-name-part taxon-name-part-type="species" reg="cloeziana">cloeziana</tp:taxon-name-part></tp:taxon-name></italic> in early December and again in March. The pileus surface is described as “white and occasionally faintly yellowish over the central part” and the pileus margin as “very finely denticulate”. <xref ref-type="bibr" rid="B18">Härkönen et al. (2003</xref>: 62) already drew attention to that picture.</p><p>A comparison with the closely related species is given in the chapter “discussion” below.</p><!--PageBreak  --></tp:treatment-sec><ref-list><ref id="B18"><mixed-citation xmlns:xlink="http://www.w3.org/1999/xlink" xlink:type="simple"><person-group><name name-style="western"><surname>Härkönen</surname><given-names>M</given-names></name><name name-style="western"><surname>Niemelä</surname><given-names>T</given-names></name><name name-style="western"><surname>Mwasumbi</surname><given-names>L</given-names></name></person-group> (<year>2003</year>) <article-title>Tanzanian mushrooms – Edible, harmful and other fungi.</article-title><source>Norrlinia</source><volume>10</volume>: <fpage>1</fpage>–<lpage>200</lpage>.</mixed-citation></ref><ref id="B56"><mixed-citation xmlns:xlink="http://www.w3.org/1999/xlink" xlink:type="simple"><person-group><name name-style="western"><surname>van der Westhuizen</surname><given-names>GCA</given-names></name><name name-style="western"><surname>Eicker</surname><given-names>A</given-names></name></person-group> (<year>1994</year>) Field guide - Mushrooms of Southern Africa. Struik Publishers, Cape Town, 1–207. <ext-link xlink:type="simple" ext-link-type="doi" xlink:href="10.1080/00382167.1994.9629676">https://doi.org/10.1080/00382167.1994.9629676</ext-link></mixed-citation></ref></ref-list></tp:taxon-treatment>
